# Supplementary material for: Construction of high-density linkage maps for mapping quantitative trait loci for multiple traits in field pea (Pisum sativum L.)
Source: BMC Plant Biol. 2018 Aug 16;18:172. doi: 10.1186/s12870-018-1368-4 (PMC6097431; doi:10.1186/s12870-018-1368-4)
Supplement: Supplementary file 1 — Minimum, maximum and mean values of phenotypic traits measured in the parents (Orb and CDC Striker) and the PR-02 population. (XLS 14 kb) [file 12870_2018_1368_MOESM1_ESM.xls]

## Sheet: Additional file 1
Additional file 1. Minimum, maximum and mean values of phenotypic traits measured in the parents (Orb and CDC Striker) and the PR-02 population.
Trait	Station/year	Orb	CDC Striker	RIL population
				Minimum	Maximum	Mean	Standard Deviation
Days to Flowering	2011 Sutherland	58.3333	58.3333	57	59	58.6899	0.3
	2011 Rosthern	52.1667	52.8333	50.5	53	52.6837	0.3
	2012 Sutherland	54.6667	56.5	54	57	55.7403	0.6
	2012 Rosthern	59.6667	60.4167	59.3333	62	60.7306	0.9
	2013 Sutherland	49.3333	50.6667	46.3333	51.3333	49.5233	0.73
	2013 Rosthern	48	51	47	51.6667	49.0499	0.69
Days to Maturity	2011 Sutherland	92.1667	94	89.6667	95.1667	92.2647	1.1
	2011 Rosthern	78.5	82.25	70.5	83.3333	79.9	2
	2012 Sutherland	80.5	82	77.3333	84.3333	80	2
	2012 Rosthern	92	95.3333	91	96.3333	93.5194	1.2
	2013 Sutherland	82.6667	86.6667	79.6667	88.6667	83.9574	1.24
	2013 Rosthern	89.3333	91.6667	86.6667	92.3333	89.5047	1.37
Plant height (cm)	2011 Sutherland	45.1667	58.5	31	62.3333	49.8791	7
	2011 Rosthern	50.8333	76.6667	52.8333	77.5	64.1	7.4
	2012 Sutherland	20.1667	22.1667	15.7	25.6667	20	2.4
	2012 Rosthern	21.3333	27.6667	20	34	25.2	2.7
	2013 Rosthern	59.3333	51.3333	44.67	64.67	54.79	5.64
Lodging resistance (1-9)	2011 Sutherland	3.16667	2.33333	2	4.2	2.85349	0.7
	2011 Rosthern	7	4.33333	4	7.33333	5.85853	0.9
	2012 Sutherland	8.33333	5	4.3	8.66667	6.78488	0.9
	2012 Rosthern	7.16667	5.16667	4.3	8.3	6.1	1.2
	2013 Sutherland	6	4	3.3	6.7	4.3	1.04
	2013 Rosthern	4	4.33333	2.7	5	3.9	0.81
Yield (g/m2)	2011 Sutherland	333.333	238.667	35.3333	410.167	200.899	53.6
	2011 Rosthern	422.217	464.7	209.833	584.833	394	79.3
	2012 Sutherland	198.758	201.558	72.8	334.217	194.834	104.3
	2012 Rosthern	455.375	625.15	293.167	670.35	486.946	84.5
	2013 Sutherland	422.867	637.267	303.3	731.87	488.841	74.59
	2013 Rosthern	476.167	711.533	278.27	785.77	516.33	106.2
1000 seed weight (g)	2011 Sutherland	178.148	183.261	124.808	213.35	168.398	11.9
	2011 Rosthern	205.219	223.248	171.9	264.5	209.4	8.2
Seed protein conc. (%)	2012 Sutherland	24.3787	20.6763	19.2	24.8	22	1.8
	2013 Sutherland	25.0143	24.72	22.3	26.9	24.2	0.73
	2013 Rosthern	25.6053	24.848	21.5	26.06	23.67	1.01
Acid detergent fiber (%)	2012 Sutherland	6.42933	6.10967	4.02767	6.99567	5.9	0.2
	2013 Sutherland	4.79533	4.54733	3.3667	5.3333	4.43527	0.27
	2013 Rosthern	4.70767	4.66767	3.4667	6.01	4.54	0.34
Neutral detergent fiber (%)	2012 Sutherland	13.6512	12.0297	7.99233	14.7163	12.508	0.5
	2013 Sutherland	11.598	10.2833	9	12.4333	10.7043	0.38
	2013 Rosthern	11.287	11.0117	9.09	13.82	10.84	0.5
Seed starch conc. (%)	2012 Sutherland	39.2367	41.9207	25.4903	42.7853	39.3	1.4
	2013 Sutherland	39.903	42.1707	38.7333	43.4	40.9938	0.81
	2013 Rosthern	41.8133	40.7733	36.85	43.69	40.93	0.91
Seed iron conc. (ppm)	2011 Sutherland	37.8563	33.1886	26.2496	38.7971	33.2307	2.7
	2011 Rosthern	49.4699	48.173	36.886	48.8646	43.1168	2.4
Seed selenium conc. (ppm)	2011 Sutherland	1.81517	1.75262	0.926014	2.23814	1.36508	0.4
	2011 Rosthern	0.470538	0.432068	0.255219	0.795139	0.424604	0.2
Seed zinc conc. (ppm)	2011 Sutherland	31.6346	28.523	25.2139	32.9276	28.9605	5.2
	2011 Rosthern	34.0307	29.3567	25.1143	33.8914	29.7548	1.9
