# Supplementary material for: Construction of high-density linkage maps for mapping quantitative trait loci for multiple traits in field pea (Pisum sativum L.)
Source: BMC Plant Biol. 2018 Aug 16;18:172. doi: 10.1186/s12870-018-1368-4 (PMC6097431; doi:10.1186/s12870-018-1368-4)
Supplement: Supplementary file 2 — Minimum, maximum and mean values of phenotypic traits measured in the parents (Carrera and CDC Striker) and the PR-07 population. (XLS 19 kb) [file 12870_2018_1368_MOESM2_ESM.xls]

## Sheet: Additional file 2
Additional file 2. Minimum, maximum and mean values of phenotypic traits measured in the parents (Carrera and CDC Striker) and the PR-07 population.
Trait	Station/year	Carrera	CDC Striker	RIL population
				Minimum	Maximum	Mean	Standard Deviation
Days to flowering	2010 Sutherland	51	52.5	48	57	52.6277	1.5
	2010 Rosthern	49.5	57	48	57	53.6011	2
	2011 Sutherland	57.5	56.5	55.5	59	56.9734	0.6
	2011 Rosthern	53	57	53	59	56.8564	0.9
	2012 Sutherland	45	46.5	45	48.5	46.3191	0.4
	2012 Rosthern	59.5	59.5	55	61	59.3	0.7
Days to Maturity	2010 Sutherland	98	97	91	99.5	96.9574	0.7
	2010 Rosthern	95	93	91	102	97.4096	1.8
	2011 Sutherland	101	97	94	103	98.4043	1.6
	2011 Rosthern	97	98	95	104	99.234	1.7
	2012 Sutherland	83.5	86.5	84	90	87.6064	1.1
	2012 Rosthern	101	100	96	103.5	99.8	0.9
Plant height (cm)	2010 Sutherland	59.7	63.5	48.26	83.82	64.2701	6.1
	2010 Rosthern	50.8	68.58	41.91	86.995	62.203	4.3
	2011 Sutherland	54	72	37	89.5	59.3723	6.1
	2011 Rosthern	52	72.5	52.5	101.5	70.3298	8.5
	2012 Sutherland	45	58.5	48	127.5	70.3989	7.6
	2012 Rosthern	51	51	39	96	57.6	4.9
Mycosphaerella resistance	2010 Sutherland	194.3	148.8	161	211.75	187.027	8.6
(AUDPC)	2010 Rosthern	203	154	161	218.75	186.189	10.6
	2011 Sutherland	169.75	143.5	120.75	183.75	155.694	8.6
	2011 Rosthern	189	154	157.5	213.5	178.537	9.2
	2012 Sutherland	183.75	155.75	131.25	196	161.503	10.9
	2012 Rosthern	220.5	178.5	148.8	248.5	207.6	9.5
Lodging resistance (1-9)	2010 Sutherland	8.5	6.5	5	9	7.30319	0.6
	2010 Rosthern	8	5.5	3.5	8.5	6.25532	0.9
	2011 Sutherland	7	4	1	7	5.05319	1.2
	2011 Rosthern	8.5	6.5	5.5	9	7.35106	0.6
	2012 Sutherland	7.5	4	4	8	6.18085	0.7
	2012 Rosthern	7.5	4	2	8.5	5.05851	1
Yield (g/m2)	2010 Sutherland	606.3	497.2	190.95	711.85	519.662	44
	2010 Rosthern	477.75	551.05	205.6	696.7	498.753	53.6
	2011 Sutherland	302	344.5	63	437	265.894	51
	2011 Rosthern	563	600.5	204.5	747	536.09	65.5
	2012 Sutherland	305.1	313.9	98.85	472.3	338.358	76.2
	2012 Rosthern	554.5	580.05	248.7	780.6	510	63.4
1000 seed weight (g)	2010 Sutherland	243.3	228	192.875	294.555	242.804	5.7
	2010 Rosthern	287.68	250.33	242.595	336.84	279.044	6.2
	2011 Sutherland	287.167	221.811	198.352	311.956	253.759	12.1
	2011 Rosthern	274.136	237.594	196.269	315.476	266.474	9.2
	2012 Sutherland	226.839	209.562	198.865	272.516	231.32	7.3
	2012 Rosthern	243.018	247.992	225.8	306.8	259.9	8.1
Seed protein conc. (%)	2010 Sutherland	21.5	21.2	20.5	25.7	22.5	0.5
	2010 Rosthern	21.7315	21.02	20.4	24.5	22.5	0.5
	2011 Sutherland	22.817	23.8195	21	26.2	23.9	0.7
	2011 Rosthern	23.994	24.76	23.1	27.9	25.2	0.5
	2012 Sutherland	23.5245	22.1305	22.1	27.2	24.2	0.7
	2012 Rosthern	22.32	23.519	20.9	27.5	23.5	0.8
Acid detergent fibre (%)	2010 Sutherland	5.4	6.1	2.5625	6.8065	5.71412	0.2
	2010 Rosthern	4.9665	5.627	4.247	6.3395	5.22744	0.2
	2011 Sutherland	4.6455	4.886	3.5065	6.1935	4.94745	0.3
	2011 Rosthern	5.045	5.2905	4.4585	6.482	5.38973	0.3
	2012 Sutherland	5.8355	6.077	4.8145	6.8565	5.98323	0.2
	2012 Rosthern	4.9965	5.1705	4.5	6.3	5.4	0.3
Neutral detergent fibre (%)	2010 Sutherland	15.8	15.4	10.4425	16.8225	15.4776	0.3
	2010 Rosthern	15.233	14.677	13.4255	16.094	14.9407	0.2
	2011 Sutherland	9.446	10.741	8.593	13.038	10.1632	0.3
	2011 Rosthern	9.336	10.6365	8.408	13.2295	10.3809	0.4
	2012 Sutherland	9.6995	11.833	8.0175	12.3975	10.6818	0.6
	2012 Rosthern	9.5405	10.98	8.1	13.1	10.5	0.4
Seed starch conc. (%)	2010 Sutherland	45.9	44.5	40.883	49.323	44.3941	0.7
	2010 Rosthern	44.003	45.055	41.585	46.584	44.3391	0.5
	2011 Sutherland	44.4645	41.5765	38.929	45.6005	42.3707	0.7
	2011 Rosthern	43.4215	44.2085	38.8965	46.028	42.96	0.7
	2012 Sutherland	40.0965	40.6565	36.3205	42.0425	39.307	1.6
	2012 Rosthern	42.62	41.05	36.7	44.3	41	0.8
Seed iron conc. (ppm)	2010 Sutherland	53.4	45.6	41.27	67.285	52.2209	2.1
	2010 Rosthern	44.145	38.35	36.16	64.72	44.4681	3.1
	2011 Sutherland	44.2758	40.1488	37.0726	60.2389	43.7024	4.3
	2011 Rosthern	51.2286	41.8298	40.7398	59.1145	47.3619	2.6
	2012 Sutherland	44.4119	40.0633	34.1351	53.8655	43.6433	3.4
	2012 Rosthern	47.3197	43.6046	35.9	56.8	45.3	2
Seed selenium conc. (ppm)	2010 Sutherland	1.2	2.1	1.04	2.805	1.76543	0.4
	2010 Rosthern	0.22	0.18	0.105	0.46	0.250957	0.1
	2011 Sutherland	2.82073	1.59522	1.06108	6.79256	2.51814	1.1
	2011 Rosthern	0.470273	0.751235	0.248787	1.4706	0.519194	0.2
	2012 Sutherland	0.424769	0.298978	0.158299	0.881599	0.368422	0.2
	2012 Rosthern	0.22786	0.25631	0.133965	0.7	0.2	0.1
Seed zinc conc. (ppm)	2010 Sutherland	36.8	29	26.58	41.02	34.986	2.1
	2010 Rosthern	31.715	26.255	25.075	37.59	30.9857	1.2
	2011 Sutherland	26.3044	25.4743	17.3751	33.0782	26.6441	5.3
	2011 Rosthern	31.8415	27.2036	23.866	38.7196	30.284	2.1
	2012 Sutherland	26.8336	28.2721	22.8633	36.7114	28.5432	2.6
	2012 Rosthern	34.138	30.0161	26.6	39.3	32.2	2
Seed dimpling (%)	2010 Sutherland	5	1.5	0	80	10.5	1.1
	2010 Rosthern	12.5	0	0	47.5	6.4	1.5
	2011 Sutherland	15	1	0	40	6.6	2.4
	2011 Rosthern	12.5	1	0	50	6.2	2.1
	2012 Sutherland	30	1.5	1	52.5	9.7	3.2
	2012 Rosthern	50	7.5	4.5	67.5	25	5.9
Seed shape (1-5)	2010 Sutherland	3.5	2.5	2	4.3	3.2	0.1
	2010 Rosthern	3.25	2.5	2	4	3.1	0.1
	2011 Sutherland	3	2.5	2	3.5	2.9	0.2
	2011 Rosthern	3.25	2.5	2	3.8	2.9	0.1
	2012 Sutherland	3	2.5	2	4	3.2	0.2
	2012 Rosthern	3.25	2.25	2.3	4	3.2	0.1
