# Supplementary material for: Construction of high-density linkage maps for mapping quantitative trait loci for multiple traits in field pea (Pisum sativum L.)
Source: BMC Plant Biol. 2018 Aug 16;18:172. doi: 10.1186/s12870-018-1368-4 (PMC6097431; doi:10.1186/s12870-018-1368-4)
Supplement: Supplementary file 3 — Minimum, maximum and mean values of phenotypic traits measured in the parents (1–2347-144 and CDC Meadow) and the PR-15 population. (XLS 10 kb) [file 12870_2018_1368_MOESM3_ESM.xls]

## Sheet: Additional file 3
Additional file 3. Minimum, maximum and mean values of phenotypic traits measured in the parents (1-2347-144 and CDC Meadow) and the PR-15 population.
Trait	Station/year	1-2347-144	CDC Meadow	RIL population
				Minimum	Maximum	Mean	Standard Deviation
Days to flowering	2012 Sutherland	56.5	56.3	55	58.5	56.3297	0.7
	2012 Rosthern	60.5	60.25	59	63	60.7033	0.9
	2013 Sutherland	52.5	49.1667	49.5	54	51.4176	0.9
	2013 Rosthern	57.7	60	55.5	59.5	57.978	0.8
Days to maturity	2012 Sutherland	91.5	89.8	88.5	95.5	90.9231	1.6
	2012 Rosthern	103.25	99.25	95.5	105	100.61	1.8
	2013 Sutherland	95	91.5	91	95.5	92.8956	0.8
	2013 Rosthern	96.5	94	92	98.5	95.8	1.3
Plant height (cm)	2012 Sutherland	48	54.3	35.5	70	50.3022	8.4
	2012 Rosthern	60	64	45	81	60.9231	4.1
	2013 Sutherland	62.3333	66.8333	50	79	65.8352	4.4
	2013 Rosthern	62.8	68.8	50.5	84	67	5
Lodging resistance (1-9)	2012 Sutherland	5	4.8	3	7	5.37912	0.6
	2012 Rosthern	6	5	4	8	6.12088	0.7
	2013 Sutherland	2.3	2.3	2	4.5	2.48352	0.5
	2013 Rosthern	1.8	1.8	1	3	1.5	0.6
Yield (g/m2)	2012 Sutherland	344.3	354.8	58.45	580.45	306.865	126.9
	2012 Rosthern	412.8	569.3	299.5	685.25	485.205	59.5
	2013 Sutherland	644.3	658.8	405.15	932	685.55	81.2
	2013 Rosthern	737.8	942.5	594.4	1223.25	858.139	121.1
Seed phytate conc. (ppm)	2012 Sutherland	302.2	576.7	129.731	554.288	348.229	100.4
	2012 Rosthern	276.2	464.1	197.985	635.931	426.159	61.2
	2013 Sutherland	na	na	139.5	559	354	na-only one rep
	2013 Rosthern	na	na	236	597.5	426.5	na-only one rep
