# Supplementary material for: Construction of high-density linkage maps for mapping quantitative trait loci for multiple traits in field pea (Pisum sativum L.)
Source: BMC Plant Biol. 2018 Aug 16;18:172. doi: 10.1186/s12870-018-1368-4 (PMC6097431; doi:10.1186/s12870-018-1368-4)
Supplement: Supplementary file 4 — Combined correlation eoefficients between phenotypes measured in PR-02 RIL population in six trials. (XLS 7 kb) [file 12870_2018_1368_MOESM4_ESM.xls]

## Sheet: Additional file 4
Additional file 4. Combined correlation eoefficients between phenotypes measured in PR-02 RIL population in six trials.
Phenotype	DTF	DTM	PLHT	MB	LODG	YIELD
DTF	1	0.6561	0.3718	-0.531	-0.3558	0.4301
		<.0001	0.0002	<.0001	0.0004	<.0001
DTM		1	0.4576	-0.5085	-0.4506	0.509
			<.0001	<.0001	<.0001	<.0001
PLHT			1	-0.4519	-0.4663	0.5617
				<.0001	<.0001	<.0001
MB				1	0.3013	-0.5056
					0.0032	<.0001
Lodging					1	-0.2972
						0.0036
Yield						1
Notes:
DTF=days to flowering
DTM=days to maturity
PLHT=plant height
MB=Mycosphaerella blight score
LODG=lodging score
YIELD=grain yield
