# Supplementary material for: Construction of high-density linkage maps for mapping quantitative trait loci for multiple traits in field pea (Pisum sativum L.)
Source: BMC Plant Biol. 2018 Aug 16;18:172. doi: 10.1186/s12870-018-1368-4 (PMC6097431; doi:10.1186/s12870-018-1368-4)
Supplement: Supplementary file 5 — Combined correlation eoefficients between phenotypes measured in PR-07 RIL population. (XLS 15 kb) [file 12870_2018_1368_MOESM5_ESM.xls]

## Sheet: Additional file 5
Additional file 5. Combined correlation eoefficients between phenotypes measured in PR-07 RIL population.
Phenotype	AUDPC	LODG	DTF	DTM	PLHT	SS	SD	Seppm	Znppm	Feppm	TSW	YIELD	CP	EE	ADF	NDF	STARCH
AUDPC	1	0.0147	0.2323	0.1558	-0.2243	0.0451	0.2949	-0.2794	0.2797	0.0522	0.1911	0.3584	-0.2503	-0.245	-0.0803	0.1607	0.2201
		0.6232	<.0001	<.0001	<.0001	0.1315	<.0001	<.0001	<.0001	0.0809	<.0001	<.0001	<.0001	<.0001	0.0071	<.0001	<.0001
LODG		1	-0.1515	-0.0625	0.1094	0.0339	-0.0723	-0.0537	0.226	0.1962	-0.0668	0.2949	0.0473	-0.2159	0.1722	0.2485	0.172
			<.0001	0.0365	0.0002	0.2569	0.0154	0.0722	<.0001	<.0001	0.0253	<.0001	0.1131	<.0001	<.0001	<.0001	<.0001
DTF			1	0.8036	-0.1841	-0.1097	0.1537	0.1043	0.0435	0.0255	0.267	0.1655	0.078	0.1125	-0.3092	-0.1854	0.2128
				<.0001	<.0001	0.0002	<.0001	0.0005	0.1456	0.3929	<.0001	<.0001	0.009	0.0002	<.0001	<.0001	<.0001
DM				1	-0.0781	-0.0196	0.0675	0.1205	0.1827	0.1944	0.3405	0.2497	0.0134	-0.146	-0.2556	0.0772	0.3401
					0.0089	0.5117	0.0239	<.0001	<.0001	<.0001	<.0001	<.0001	0.6534	<.0001	<.0001	0.0097	<.0001
PLHT					1	0.2053	-0.1928	-0.1012	-0.0058	0.2132	0.0033	-0.0818	0.2322	0.0551	0.2174	0.0291	-0.2337
						<.0001	<.0001	0.0007	0.8473	<.0001	0.9113	0.0061	<.0001	0.0649	<.0001	0.3296	<.0001
SS						1	0.3019	-0.0825	0.2618	0.2637	0.1464	-0.197	0.1069	-0.1487	0.3093	0.301	-0.2475
							<.0001	0.0057	<.0001	<.0001	<.0001	<.0001	0.0003	<.0001	<.0001	<.0001	<.0001
SD							1	-0.1581	0.1527	-0.0039	0.0807	0.1075	-0.0144	0.1171	0.0573	-0.0778	-0.1915
								<.0001	<.0001	0.8973	0.0068	0.0003	0.631	<.0001	0.055	0.0092	<.0001
Seppm								1	-0.1682	0.0566	-0.1323	-0.3028	-0.0368	-0.0144	-0.1707	0.012	0.1641
									<.0001	0.058	<.0001	<.0001	0.2189	0.631	<.0001	0.6882	<.0001
Znppm									1	0.5784	0.0378	0.2222	-0.0323	-0.3633	0.1495	0.386	0.1141
										<.0001	0.2065	<.0001	0.2803	<.0001	<.0001	<.0001	0.0001
Feppm										1	-0.0497	0.0522	0.0838	-0.2684	0.2022	0.3408	0.0744
											0.0966	0.0806	0.005	<.0001	<.0001	<.0001	0.0127
TSW											1	0.1406	0.0819	-0.1694	-0.2501	0.0609	0.1846
												<.0001	0.0061	<.0001	<.0001	0.0415	<.0001
YIELD												1	-0.2559	-0.3064	-0.0893	0.2058	0.3578
													<.0001	<.0001	0.0028	<.0001	<.0001
CP													1	0.5351	-0.0046	-0.467	-0.4806
														<.0001	0.8767	<.0001	<.0001
ADF															1	0.3157	-0.2472
																<.0001	<.0001
NDF																1	0.411
																	<.0001
STARCH																	1
Notes:
AUDPC=area under the disease progress curve for mycosphaerella blight
LODG=lodging score
DTF=days to flowering
DTM=days to maturity
PLHT=plant height
SS=seed shape
SD=seed dimpling
Seppm=seed selenium concentration
Znppm=seed zinc concentration
Feppm=seed iron concentration
TSW=thousand seed weight
YIELD=grain yield
CP=crude protein concentration
EE=ether extract (fat concentration)
ADF=acid detergent fiber concentration
NDF=neutral detergent fiber concentration
STARCH=starch concentration
