# Supplementary material for: Construction of high-density linkage maps for mapping quantitative trait loci for multiple traits in field pea (Pisum sativum L.)
Source: BMC Plant Biol. 2018 Aug 16;18:172. doi: 10.1186/s12870-018-1368-4 (PMC6097431; doi:10.1186/s12870-018-1368-4)
Supplement: Supplementary file 6 — Combined correlation eoefficients between phenotypes measured in PR-15 RIL populations. (XLS 10 kb) [file 12870_2018_1368_MOESM6_ESM.xls]

## Sheet: Additional file 6
Additional file 6. Combined correlation eoefficients between phenotypes measured in PR-15 RIL populations.
Phenotype	Density	YIELD	DTF	DTM	PLHT	MB4	LODG	Phytate
Density	1	-0.0885	0.6257	-0.3269	-0.2231	-0.0639	0.9944	-0.1183
		0.0997	<.0001	<.0001	<.0001	0.2348	<.0001	0.0276
YIELD		1	0.2841	0.6357	0.7542	0.3416	-0.1171	0.1901
			<.0001	<.0001	<.0001	<.0001	0.0292	0.0004
DTF			1	0.4232	0.2031	0.483	0.6164	0.0364
				<.0001	0.0001	<.0001	<.0001	0.4989
DTM				1	0.6487	0.6006	-0.3469	0.2132
					<.0001	<.0001	<.0001	<.0001
PLHT					1	0.3025	-0.2513	0.1455
						<.0001	<.0001	0.0066
MB4						1	-0.0512	0.2247
							0.3419	<.0001
LODG							1	-0.1153
								0.0318
Phytate								1
Notes:
DTF=days to flowering
DTM=days to maturity
PLHT=plant height
MB4=Mycosphaerella blight score
LODG=lodging score
YIELD=grain yield
Phytate=phytate concentration
